# Supplementary material for: Serum Cystatin C Levels Could Predict Rapid Kidney Function Decline in A Community-Based Population
Source: Biomedicines. 2022 Nov 2;10(11):2789. doi: 10.3390/biomedicines10112789 (PMC9687581; doi:10.3390/biomedicines10112789)
Supplement: Supplementary file 1 [file biomedicines-10-02789-s001.zip]

Archive with 1 entries (1 files):
- biomedicines-1983623-supplementary.pdf
